# Supplementary material for: A Model of a Zebrafish Avatar for Co-Clinical Trials
Source: Cancers (Basel). 2020 Mar 13;12(3):677. doi: 10.3390/cancers12030677 (PMC7140063; doi:10.3390/cancers12030677)
Supplement: Supplementary file 1 [file cancers-12-00677-s001.zip]

Archive with 3 entries (2 files):
- cancers-729951-final-supplementary/
- cancers-729951-final-supplementary/cancers-719951-layout-supplementary.avi
- cancers-729951-final-supplementary/cancers-729951-layout-supplementary.docx
